# Supplementary material for: Evaluation of the Efficiency of Photoelectrochemical Activity Enhancement for the Nanostructured LaFeO3 Photocathode by Surface Passivation and Co-Catalyst Deposition
Source: Nanomaterials (Basel). 2022 Dec 5;12(23):4327. doi: 10.3390/nano12234327 (PMC9741200; doi:10.3390/nano12234327)
Supplement: Supplementary file 1 [file nanomaterials-12-04327-s001.zip]

Archive with 1 entries (1 files):
- nanomaterials-2058027-supplementary.pdf
